# Supplementary material for: An efficient method for tissue-specific protoplast isolation suitable for single-cell RNA sequencing and transient gene expression analysis in saffron (Crocus sativus L.)
Source: BMC Biotechnol. 2026 Jul 8;26:87. doi: 10.1186/s12896-026-01187-1 (PMC13352814; doi:10.1186/s12896-026-01187-1)
Supplement: Supplementary file 2 — Supplementary Material 2 [file 12896_2026_1187_MOESM2_ESM.xlsx]

## Sheet: Apical bud-mannitol
Enzymes：1.5% cellulase R-10+0.5% macerozyme R-10 Digestion time: 3h
	Field 1	Field 2	Field 3	Field 4	Volume（mL）	Weight（g）	Yield	Yield/g
0.4M	26	25	25	14	10	0.2787	2250000	8.0732e+06
	21	20	22	14	10	0.2787	1925000	6.90707e+06
	26	25	18	23	10	0.2787	2300000	8.2526e+06
0.5M	29	34	31	18	10	0.3051	2800000	9.17732e+06
	25	32	24	17	10	0.3051	2450000	8.03015e+06
	26	18	20	21	10	0.3051	2125000	6.96493e+06
0.6M	37	39	31	31	10	0.2366	3450000	1.45816e+07
	30	29	31	36	10	0.2366	3150000	1.33136e+07
	39	34	35	29	10	0.2366	3425000	1.44759e+07
0.7M	24	32	31	31	10	0.2813	2950000	1.0487e+07
	24	33	25	26	10	0.2813	2700000	9.59829e+06
	28	34	22	28	10	0.2813	2800000	9.95379e+06
0.8M	10	11	13	19	10	0.2242	1325000	5.9099e+06
	16	5	15	13	10	0.2242	1225000	5.46387e+06
	12	15	10	11	10	0.2242	1200000	5.35236e+06

## Sheet: Apical bud-enzyme combinations
Mannitol: 0.6M Digestion time: 3h
	Field 1	Field 2	Field 3	Field 4	Volume（mL）	Weight（g）	Yield	Yield/g
0.5%C,0.5%M	13	19	15	18	5	0.4104	812500	1.97978e+06
	14	20	15	16	5	0.4104	812500	1.97978e+06
	15	14	20	14	5	0.4104	787500	1.91886e+06
1.0%C,0.5%M	17	16	24	14	7.5	0.3788	1331250	3.51439e+06
	11	20	22	14	7.5	0.3788	1256250	3.31639e+06
	20	15	17	16	7.5	0.3788	1275000	3.36589e+06
1.5%C,0.5%M	34	36	35	21	7.5	0.3056	2362500	7.73069e+06
	27	31	29	21	7.5	0.3056	2025000	6.62631e+06
	34	35	24	27	7.5	0.3056	2250000	7.36257e+06
2.0%C,0.5%M	19	14	13	8	7.5	0.3051	1012500	3.31858e+06
	27	34	24	24	7.5	0.3051	2043750	6.69862e+06
	29	34	29	19	7.5	0.3051	2081250	6.82153e+06
0.5%C,1.0%M	4	11	9	5	7.5	0.3943	543750	1.37903e+06
	6	11	9	5	7.5	0.3943	581250	1.47413e+06
	7	13	11	0	7.5	0.3943	581250	1.47413e+06
1.0%C,1.0%M	19	12	17	14	7.5	0.3168	1162500	3.66951e+06
	11	8	14	10	7.5	0.3168	806250	2.54498e+06
	12	6	10	6	7.5	0.3168	637500	2.01231e+06
1.5%C,1.0%M	21	12	13	10	7.5	0.301	1050000	3.48837e+06
	15	19	17	13	7.5	0.301	1200000	3.98671e+06
	16	16	19	16	7.5	0.301	1256250	4.17359e+06
2.0%C,1.0%M	22	34	34	10	5	0.3794	1250000	3.29468e+06
	19	18	22	20	5	0.3794	987500	2.60279e+06
	18	25	29	20	5	0.3794	1150000	3.0311e+06
	C: cellulose R-10, M: macerozyme R-10

## Sheet: Apical bud-enzyme digestion tim
Enzymes：1.5% cellulase R-10+ 0.5% macerozyme R-10 Mannitol：0.6M
	Field 1	Field 2	Field 3	Field 4	Volume（mL）	Weight（g）	Yield	Yield/g
2h	19	11	17	12	10	0.3005	1475000	4.90849e+06
	10	17	15	14	10	0.3005	1400000	4.6589e+06
	13	11	13	14	10	0.3005	1275000	4.24293e+06
3h	21	24	31	29	10	0.3028	2625000	8.66909e+06
	24	31	25	30	10	0.3028	2750000	9.0819e+06
	20	23	31	31	10	0.3028	2625000	8.66909e+06
4h	23	26	34	27	10	0.3243	2750000	8.4798e+06
	23	30	28	17	10	0.3243	2450000	7.55473e+06
	27	25	24	22	10	0.3243	2450000	7.55473e+06
5h	27	31	24	19	10	0.3335	2525000	7.57121e+06
	25	27	31	20	10	0.3335	2575000	7.72114e+06
	27	33	17	25	10	0.3335	2550000	7.64618e+06

## Sheet: Root-mannitol
	Enzymes：2.0% Cellulase R-10+0.5% Macerozyme R-10+0.5% Pectinase, Digestion time：4h
	Field 1	Field 2	Field 3	Field 4	Volume（mL）	Weight（g）	Yield	Yield/g
0.4M	2	2	1	1	7.5	0.3859	112500	291526
	1	2	2	1	7.5	0.3859	112500	291526
	1	1	1	0	7.5	0.3859	56250	145763
0.5M	2	2	1	1	7.5	0.3659	112500	307461
	2	1	3	1	7.5	0.3659	131250	358705
	2	0	3	1	7.5	0.3659	112500	307461
0.6M	2	3	4	1	7.5	0.4876	187500	384537
	3	4	1	2	7.5	0.4876	187500	384537
	1	2	3	1	7.5	0.4876	131250	269176
0.7M	3	1	2	3	7.5	0.3277	168750	514953
	2	2	1	2	7.5	0.3277	131250	400519
	4	0	1	2	7.5	0.3277	131250	400519
0.8M	1	3	2	1	7.5	0.3588	131250	365803
	1	1	2	2	7.5	0.3588	112500	313545
	2	3	0	1	7.5	0.3588	112500	313545

## Sheet: Root-enzyme combinations
	Mannitol：0.7M, Digestion time：4h
				3 Enzymes
	Field 1	Field 2	Field 3	Field 4	Volume（mL）	Weight（g）	Yield	Yield/g
0.5%C,0.5%M，0.5%P	1	2	1	0	7.5	0.3378	75000	222025
	1	1	0	1	7.5	0.3378	56250	166519
	0	1	2	2	7.5	0.3378	93750	277531
1.0%C,0.5%M，0.5%P	2	2	1	1	7.5	0.358	112500	314246
	2	2	1	2	7.5	0.358	131250	366620
	2	1	2	1	7.5	0.358	112500	314246
1.5%C,0.5%M，0.5%P	1	2	2	1	7.5	0.3178	112500	353996
	2	2	3	1	7.5	0.3178	150000	471995
	2	3	1	1	7.5	0.3178	131250	412996
2.0%C,0.5%M，0.5%P	3	1	3	1	7.5	0.3516	150000	426621
	3	4	2	0	7.5	0.3516	168750	479949
	3	1	3	2	7.5	0.3516	168750	479949
0.5%C,0.5%M，1.0%P	2	1	1	0	7.5	0.3357	75000	223414
	2	1	0	0	7.5	0.3357	56250	167560
	1	1	1	0	7.5	0.3357	56250	167560
1.0%C,0.5%M，1.0%P	1	2	1	0	7.5	0.3151	75000	238020
	0	1	2	2	7.5	0.3151	93750	297525
	1	1	2	1	7.5	0.3151	93750	297525
1.5%C,0.5%M，1.0%P	2	1	1	0	7.5	0.3156	75000	237643
	1	1	1	1	7.5	0.3156	75000	237643
	1	2	1	1	7.5	0.3156	93750	297053
2.0%C,0.5%M，1.0%P	0	1	3	1	7.5	0.3321	93750	282294
	0	1	2	1	7.5	0.3321	75000	225836
	1	2	1	0	7.5	0.3321	75000	225836
				2 Enzymes
0.5%C,0.5%M	1	2	1	1	7.5	0.3692	93750	253927
	2	2	0	1	7.5	0.3692	93750	253927
	2	1	1	2	7.5	0.3692	112500	304713
1.0%C,0.5%M	3	1	2	1	7.5	0.367	131250	357629
	1	3	2	1	7.5	0.367	131250	357629
	1	3	2	2	7.5	0.367	150000	408719
1.5%C,0.5%M	1	3	1	0	7.5	0.3476	93750	269707
	4	1	0	1	7.5	0.3476	112500	323648
	3	1	2	1	7.5	0.3476	131250	377589
2.0%C,0.5%M	2	1	1	0	7.5	0.3366	75000	222816
	2	3	1	1	7.5	0.3366	131250	389929
	0	1	4	1	7.5	0.3366	112500	334225
0.5%C,1.0%M	1	1	3	1	7.5	0.3381	112500	332742
	2	0	1	1	7.5	0.3381	75000	221828
	2	1	0	0	7.5	0.3381	56250	166371
1.0%C,1.0%M	2	1	3	1	7.5	0.3805	131250	344941
	3	1	1	1	7.5	0.3805	112500	295664
	1	2	2	2	7.5	0.3805	131250	344941
1.5%C,1.0%M	0	2	3	2	7.5	0.3331	131250	394026
	2	2	1	1	7.5	0.3331	112500	337736
	2	0	3	2	7.5	0.3331	131250	394026
2.0%C,1.0%M	0	2	2	3	7.5	0.3514	131250	373506
	0	1	4	0	7.5	0.3514	93750	266790
	1	3	1	2	7.5	0.3514	131250	373506
C: cellulose R-10, M: macerozyme R-10, P: Pectinase

## Sheet: Root-enzyme digestion time
Enzymes：2.0% Cellulase R-10+0.5% Macerozyme R-10+0.5%Pectinase Mannitol：0.7M
	Field 1	Field 2	Field 3	Field 4	Volume（mL）	Weight（g）	Yield	Yield/g
2h	0	2	3	1	7.5	0.3315	112500	339367
	1	2	2	0	7.5	0.3315	93750	282805
	1	2	2	1	7.5	0.3315	112500	339367
3h	1	3	1	3	7.5	0.3677	150000	407941
	3	3	4	0	7.5	0.3677	187500	509927
	1	2	1	5	7.5	0.3677	168750	458934
4h	4	1	4	2	7.5	0.3516	206250	586604
	3	3	3	2	7.5	0.3516	206250	586604
	3	3	3	1	7.5	0.3516	187500	533276
5h	0	2	1	2	7.5	0.3688	93750	254203
	3	1	1	0	7.5	0.3688	93750	254203
	0	3	1	2	7.5	0.3688	112500	305043

## Sheet: petal-mannitol
	Enzymes：1.5% cellulase R-10+0.5% macerozyme R-10 Digestion time: 3.5h
	Total fields	Volume（mL）	Weight（g）	Yield	Yield/g
0.4M	32	7.5	0.2402	2400000	9.99167e+06
	37	7.5	0.2402	2775000	1.15529e+07
	30	7.5	0.2402	2250000	9.36719e+06
0.5M	37	7.5	0.2496	2775000	1.11178e+07
	42	7.5	0.2496	3150000	1.26202e+07
	37	7.5	0.2496	2775000	1.11178e+07
0.6M	44	7.5	0.2684	3300000	1.22951e+07
	39	7.5	0.2684	2925000	1.08979e+07
	48	7.5	0.2684	3600000	1.34128e+07
0.7M	44	7.5	0.2562	3300000	1.28806e+07
	49	7.5	0.2562	3675000	1.43443e+07
	45	7.5	0.2562	3375000	1.31733e+07
0.8M	35	7.5	0.2547	2625000	1.03062e+07
	39	7.5	0.2547	2925000	1.14841e+07
	34	7.5	0.2547	2550000	1.00118e+07

## Sheet: Petal-enzyme combinations
	Mannitol：0.7M, Digestion time：3.5h
	Total fields	Volume（mL）	Weight（g）	Yield	Yield/g
0.5%C,0.5%M	26	7.5	0.3087	1950000	6.31681e+06
	25	7.5	0.3087	1875000	6.07386e+06
	25	7.5	0.3087	1875000	6.07386e+06
1.0%C,0.5%M	34	7.5	0.3068	2550000	8.3116e+06
	38	7.5	0.3068	2850000	9.28944e+06
	34	7.5	0.3068	2550000	8.3116e+06
1.5%C,0.5%M	51	7.5	0.3071	3825000	1.24552e+07
	52	7.5	0.3071	3900000	1.26994e+07
	50	7.5	0.3071	3750000	1.2211e+07
2.0%C,0.5%M	38	7.5	0.3024	2850000	9.4246e+06
	39	7.5	0.3024	2925000	9.67262e+06
	38	7.5	0.3024	2850000	9.4246e+06
0.5%C,1.0%M	7	7.5	0.3091	525000	1.69848e+06
	6	7.5	0.3091	450000	1.45584e+06
	7	7.5	0.3091	525000	1.69848e+06
1.0%C,1.0%M	36	7.5	0.3046	2700000	8.86408e+06
	34	7.5	0.3046	2550000	8.37163e+06
	39	7.5	0.3046	2925000	9.60276e+06
1.5%C,1.0%M	40	7.5	0.3065	3000000	9.78793e+06
	41	7.5	0.3065	3075000	1.00326e+07
	40	7.5	0.3065	3000000	9.78793e+06
2.0%C,1.0%M	39	7.5	0.2959	2925000	9.8851e+06
	36	7.5	0.2959	2700000	9.1247e+06
	37	7.5	0.2959	2775000	9.37817e+06
C: cellulose R-10, M: macerozyme R-10

## Sheet: Petal-enzyme digestion time
	Enzymes：1.5% cellulase R-10+0.5% macerozyme R-10 Digestion time: 3.5h
	Total fields	Volume（mL）	Weight（g）	Yield	Yield/g
2h	12	7.5	0.3049	900000	2.95179e+06
	11	7.5	0.3049	825000	2.70581e+06
	13	7.5	0.3049	975000	3.19777e+06
2.5h	27	7.5	0.304	2025000	6.66118e+06
	32	7.5	0.304	2400000	7.89474e+06
	30	7.5	0.304	2250000	7.40132e+06
3h	33	7.5	0.3039	2475000	8.14413e+06
	34	7.5	0.3039	2550000	8.39092e+06
	35	7.5	0.3039	2625000	8.63771e+06
3.5h	54	7.5	0.3042	4050000	1.33136e+07
	59	7.5	0.3042	4425000	1.45464e+07
	53	7.5	0.3042	3975000	1.30671e+07
4h	50	7.5	0.301	3750000	1.24585e+07
	52	7.5	0.301	3900000	1.29568e+07
	49	7.5	0.301	3675000	1.22093e+07

## Sheet: Leaf-mannitol
	Enzymes：1.5% cellulase R-10+0.5% macerozyme R-10 Digestion time: 4h
	Field 1	Field 2	Field 3	Field 4	Volume（mL）	Weight（g）	Yield	Yield/g
0.4M	0	2	4	4	7.5	0.5305	187500	353440
	4	2	0	4	7.5	0.5305	187500	353440
	3	3	4	3	7.5	0.5305	243750	459472
0.5M	2	5	1	3	7.5	0.5216	206250	395418
	1	4	5	3	7.5	0.5216	243750	467312
	4	3	4	0	7.5	0.5216	206250	395418
0.6M	5	4	2	6	7.5	0.5548	318750	574531
	4	4	1	7	7.5	0.5548	300000	540735
	4	4	5	2	7.5	0.5548	281250	506939
0.7M	8	5	5	2	7.5	0.5302	375000	707280
	8	3	4	8	7.5	0.5302	431250	813372
	6	4	4	5	7.5	0.5302	356250	671916
0.8M	3	4	5	2	7.5	0.5827	262500	450489
	3	2	5	1	7.5	0.5827	206250	353956
	4	4	2	3	7.5	0.5827	243750	418311

[truncated: 3 more sheets: Leaf-enzyme combinations, Leaf-enzyme digestion time,  Cell Viability Detection]
